# Supplementary material for: Comparing the Attitude toward the COVID-19 and the 2020/21 and 2019/20 Flu Vaccination Campaigns among Italian Healthcare Workers
Source: Vaccines (Basel). 2021 Nov 11;9(11):1312. doi: 10.3390/vaccines9111312 (PMC8618503; doi:10.3390/vaccines9111312)
Supplement: Supplementary file 1 [file vaccines-09-01312-s001.zip]

Archive with 1 entries (1 files):
- vaccines-1451875-supplementary.pdf
